# Supplementary material for: Associations of circulating proteins with lipoprotein profiles: proteomic analyses from the OmniHeart randomized trial and the Atherosclerosis Risk in Communities (ARIC) Study
Source: Clin Proteomics. 2023 Jul 3;20:27. doi: 10.1186/s12014-023-09416-x (PMC10316599; doi:10.1186/s12014-023-09416-x)
Supplement: Supplementary file 2 — Additional file 2 (xls format): Table S3. proteins significantly different for 3 diet comparisons in the OmniHeart Trial. [file 12014_2023_9416_MOESM2_ESM.xls]

## Sheet: Supp Table 1
Supplemental Table S3. Proteins significantly different for 3 diet comparisons in the OmniHeart Trial1
				Protein-rich vs. Carbohydrate-rich dietary patterns (ref.) (n=18)			Unsaturated fat-rich vs. carbohydrate-rich dietary patterns (ref.) (n=335)			Protein-rich vs. unsaturated fat-rich dietary patterns (ref.) (n=398)
Uniprot ID	Entrezgeneid	Entrezgene symbol	Name of the protein	Mean diff	SE	P-value	Mean diff	SE	P-value	Mean diff	SE	P-value
Q8N126	57863	CADM3	Cell adhesion molecule 3	—	—	—	-0.406924	0.0229456	1.63987e-37	0.396772	0.0226288	4.90195e-37
Q92817		EVPL	Envoplakin	—	—	—	-0.314499	0.0229185	1.25214e-27	0.293023	0.0195659	8.6027e-31
P24310	1346	COX7A1	Cytochrome c oxidase subunit 7A1, mitochondrial	—	—	—	0.296786	0.0160489	2.7195e-39	-0.26397	0.0180936	8.03662e-30
Q9BZZ2	6614	SIGLEC1	Sialoadhesin	—	—	—	-0.292343	0.0180213	7.14978e-34	0.286741	0.0203564	1.49566e-28
P05187	250	ALPP	Alkaline phosphatase, placental type	—	—	—	-0.182158	0.0169345	5.21544e-20	0.20289	0.0147772	1.1987e-27
Q9UBG3	49860	CRNN	Cornulin	—	—	—	-0.587502	0.0429686	1.6751e-27	0.595884	0.0436721	1.97734e-27
P22234	10606	PAICS	Multifunctional protein ADE2	—	—	—	-0.398421	0.0302869	3.51541e-26	0.34717	0.0256134	3.35792e-27
Q8NAC3	84818	IL17RC	Interleukin-17 receptor C	—	—	—	-0.261475	0.0168768	4.44699e-32	0.266955	0.0198626	6.56482e-27
P19235	2057	EPOR	Erythropoietin receptor	—	—	—	-0.232027	0.0193565	3.52471e-23	0.224443	0.017263	8.69306e-26
Q14CN4	140807	KRT72	Keratin, type II cytoskeletal 72	—	—	—	-0.130176	0.0105461	4.25636e-24	0.134254	0.0104772	2.63019e-25
P43627	3803	KIR2DL2	Killer cell immunoglobulin-like receptor 2DL2	—	—	—	-0.32555	0.0249446	6.49069e-26	0.309392	0.0248218	2.07782e-24
P10696	251	ALPPL2	Alkaline phosphatase, placental-like	—	—	—	-0.203333	0.0206245	1.03557e-17	0.220894	0.0180841	9.12621e-24
P98164	4036	LRP2	Low-density lipoprotein receptor-related protein 2	—	—	—	0.132813	0.0147354	1.41112e-15	-0.158491	0.0138242	7.82972e-22
Q6UWY5	283298	OLFML1	Olfactomedin-like protein 1	—	—	—	0.114309	0.0113009	2.30035e-18	-0.120779	0.0106627	1.76988e-21
O15444	6370	CCL25	C-C motif chemokine 25	—	—	—	0.299805	0.0361947	9.01188e-14	-0.39687	0.0350573	1.84154e-21
Q9NTM9		CUTC	Copper homeostasis protein cutC homolog	—	—	—	0.112826	0.0145666	1.7927e-12	-0.133953	0.0120231	5.33771e-21
O60504	10174	SORBS3	Vinexin b	—	—	—	0.104674	0.00996162	2.27249e-19	-0.106035	0.00986466	5.45666e-20
Q8N729	283869	NPW	Neuropeptide W	-0.40683	0.060413	4.00626e-10	—	—	—	-0.657483	0.0612411	5.89318e-20
O15347	3149	HMGB3	High mobility group protein B3	—	—	—	-0.316317	0.0281862	3.29871e-21	0.280942	0.0264702	1.21604e-19
Q9UMR7	50856	CLEC4A	C-type lectin domain family 4 member A	—	—	—	-0.167587	0.0168868	7.06118e-18	0.153658	0.0145282	1.51339e-19
P38484	3460	IFNGR2	Interferon gamma receptor 2	—	—	—	-0.105872	0.0110262	4.65201e-17	0.110612	0.0105003	1.94324e-19
Q13630	7264	TSTA3	GDP-L-fucose synthase	—	—	—	-0.155372	0.0166076	1.95143e-16	0.134725	0.0127989	2.03681e-19
Q02045	4636	MYL5	Myosin light chain 5	—	—	—	-0.182517	0.0184035	7.34108e-18	0.181131	0.0173487	3.37804e-19
Q8WWZ1	84639	IL1F10	Interleukin-1 family member 10	—	—	—	0.113218	0.0133026	2.48921e-14	-0.131374	0.0127425	7.30261e-19
P13647	3852	KRT5	Keratin, type II cytoskeletal 5	—	—	—	-0.257912	0.023825	3.47335e-20	0.202459	0.0196593	7.81864e-19
P51693	333	APLP1	Amyloid-like protein 1	—	—	—	0.416587	0.04165	4.46894e-18	-0.416629	0.040784	1.27381e-18
P25789	5685	PSMA4	Proteasome subunit alpha type-4	—	—	—	0.173885	0.017216	2.51113e-18	-0.164963	0.016477	4.22306e-18
Q9BVJ7		DUSP23	Dual specificity protein phosphatase 23	—	—	—	0.120663	0.0127187	9.08072e-17	-0.111146	0.0113393	1.44627e-17
O76061	8614	STC2	Stanniocalcin-2	—	—	—	0.0719435	0.0107311	4.67853e-10	-0.0782621	0.00822277	7.59696e-17
P60983	2764	GMFB	Glia maturation factor beta	—	—	—	-0.508791	0.0465398	1.84171e-20	0.459669	0.048337	7.9623e-17
Q99471	5204	PFDN5	Prefoldin subunit 5	—	—	—	-0.176967	0.0160321	9.82743e-21	0.151141	0.015955	9.85946e-17
P10114	5911	RAP2A	Ras-related protein Rap-2a	—	—	—	—	—	—	0.233098	0.0249374	2.04601e-16
Q9Y281	1073	CFL2	Cofilin-2	—	—	—	-0.991537	0.0955155	4.80522e-19	0.890945	0.0969073	4.97907e-16
P37802	8407	TAGLN2	Transgelin-2	—	—	—	-0.299347	0.0351558	2.4346e-14	0.283342	0.0308837	5.56685e-16
P18564	3694	ITGB6	Integrin beta-6	—	—	—	0.0931961	0.0113406	1.29965e-13	-0.0943039	0.0103221	6.94882e-16
P09564	924	CD7	T-cell antigen CD7	—	—	—	-0.187818	0.017689	1.18584e-19	0.169312	0.018612	8.71055e-16
P04264	3848	KRT1	Keratin, type II cytoskeletal 1	—	—	—	-0.2424	0.0252385	4.58519e-17	0.212243	0.0235778	1.50694e-15
Q8TC36	140732	SUN5	SUN domain-containing protein 5	—	—	—	-0.115762	0.0155611	9.53464e-12	0.137977	0.01544	2.19563e-15
Q9Y5N5	29104	N6AMT1	HemK methyltransferase family member 2	—	—	—	-0.173053	0.0206017	4.66556e-14	0.167196	0.0187198	2.25712e-15
B6SEH8		ERVV-1	Endogenous retrovirus group V member 1 Env polyprotein	—	—	—	-0.14499	0.0199169	2.25074e-11	0.145693	0.0164106	3.06861e-15
Q9C002	84419	NMES1	Normal mucosa of esophagus-specific gene 1 protein	—	—	—	-0.264848	0.0288575	5.46174e-16	0.246609	0.0280839	5.34388e-15
Q8TD22		SFXN5	Sideroflexin-5	—	—	—	-0.219061	0.0255492	1.73958e-14	0.251591	0.029093	1.14356e-14
Q9Y6Z7	10584	COLEC10	Collectin-10	—	—	—	0.0856637	0.0163988	6.27121e-07	-0.106637	0.0123704	1.33761e-14
P55103	3626	INHBC	Inhibin beta C chain	-0.141382	0.0238818	2.39553e-08	—	—	—	-0.211497	0.0245755	1.4508e-14
Q96QV1	64399	HHIP	Hedgehog-interacting protein	—	—	—	0.0876892	0.0119203	1.49178e-11	-0.114507	0.0136982	5.86989e-14
Q9BRX8	84293	FAM213A	Redox-regulatory protein FAM213A	—	—	—	0.105144	0.0143471	1.73133e-11	-0.104251	0.0125232	7.13203e-14
Q15942	7791	ZYX	Zyxin	—	—	—	-0.219925	0.0401914	2.01303e-07	0.215402	0.0260574	9.89832e-14
Q00889	5675	PSG6	Pregnancy-specific beta-1-glycoprotein 6	—	—	—	0.223293	0.0257939	1.08659e-14	-0.209448	0.0254085	1.12765e-13
Q16555	1808	DPYSL2	Dihydropyrimidinase-related protein 2	—	—	—	-0.243379	0.0368545	7.84986e-10	0.253317	0.030823	1.29592e-13
Q8TD06	155465	AGR3	Anterior gradient protein 3	—	—	—	0.300779	0.0514538	3.43387e-08	-0.426018	0.0520006	1.49835e-13
Q13542	1979	EIF4EBP2	Eukaryotic translation initiation factor 4E-binding protein 2	—	—	—	-0.20937	0.0286863	2.03424e-11	0.202091	0.0246964	1.58074e-13
Q9NUU7	55308	DDX19A	ATP-dependent RNA helicase DDX19A	—	—	—	-0.239965	0.0378545	3.01501e-09	0.22445	0.027501	1.78266e-13
P11912	973	CD79A	B-cell antigen receptor complex-associated protein alpha chain	—	—	—	-0.353862	0.0427222	9.02533e-14	0.350778	0.0430419	1.90497e-13
P50461	8048	CSRP3	Cysteine and glycine-rich protein 3	—	—	—	-0.309937	0.0387725	4.54538e-13	0.307324	0.0378668	2.30031e-13
P01574	3456	IFNB1	Interferon beta	—	—	—	-0.156053	0.0171448	8.45746e-16	0.167146	0.0205957	2.30468e-13
O15197	2051	EPHB6	Ephrin type-B receptor 6	—	—	—	0.0515477	0.00782544	8.54773e-10	-0.0549379	0.00677443	2.3832e-13
Q16851	7360	UGP2	UTP--glucose-1-phosphate uridylyltransferase	—	—	—	-0.191429	0.0244492	1.12758e-12	0.204214	0.0254212	3.64926e-13
Q86T26	132724	TMPRSS11B	Transmembrane protease serine 11B	—	—	—	0.0822975	0.0147701	1.26256e-07	-0.0936507	0.0116668	3.77419e-13
Q9P2N7		KLHL13	Kelch-like protein 13	—	—	—	-0.143194	0.0182134	9.43202e-13	0.12246	0.0152617	3.84084e-13
Q92186	8128	ST8SIA2	Alpha-2,8-sialyltransferase 8B	—	—	—	-0.0669047	0.00839211	5.11877e-13	0.0610855	0.00761606	3.91398e-13
P22736	3164	NR4A1	Nuclear receptor subfamily 4 group A member 1	—	—	—	-0.066217	0.0120529	1.81798e-07	0.0587548	0.00734031	4.28336e-13
P01042	3827	KNG1	Kininostatin	—	—	—	-0.628406	0.0843291	8.90199e-12	0.673869	0.0841936	4.2977e-13
Q13620		CUL4B	Cullin-4B	—	—	—	-0.231767	0.029198	6.20105e-13	0.234643	0.0293337	4.41197e-13
P37802	8407	TAGLN2	Transgelin-2	—	—	—	-0.256855	0.0345268	9.52736e-12	0.24743	0.0309465	4.50236e-13
Q96GA7	113675	SDSL	Serine dehydratase-like	—	—	—	-0.180471	0.0235158	2.64723e-12	0.192984	0.0241804	4.87843e-13
O95954	10841	FTCD	Formimidoyltransferase-cyclodeaminase	—	—	—	0.768491	0.0957183	3.7424e-13	-0.719735	0.0905806	5.93103e-13
O00399	10671	DCTN6	Dynactin subunit 6	—	—	—	-0.239578	0.034248	1.02196e-10	0.224518	0.0283003	6.35223e-13
P55103	3626	INHBC	Inhibin beta C chain	—	—	—	0.14923	0.0306555	3.02073e-06	-0.266301	0.0336462	7.04526e-13
P00533	1956	EGFR	Epidermal growth factor receptor	0.0736995	0.00982749	6.88075e-12	—	—	—	0.0842367	0.0106671	7.77948e-13
Q86SS6	143425	SYT9	Synaptotagmin-9	—	—	—	0.0977421	0.0101221	3.38534e-17	-0.0862716	0.0109966	1.03429e-12
Q96GG9	54165	DCUN1D1	DCN1-like protein 1	-0.107054	0.0194952	1.83976e-07	—	—	—	-0.149992	0.0191288	1.05842e-12
Q9Y316	51072	MEMO1	Protein MEMO1	—	—	—	-0.141354	0.0217364	1.31419e-09	0.14329	0.0183379	1.23036e-12
Q9H257	64170	CARD9	Caspase recruitment domain-containing protein 9	—	—	—	-0.139898	0.018038	1.69428e-12	0.107699	0.0137921	1.26565e-12
Q96B86	56963	RGMA	Repulsive guidance molecule A	—	—	—	0.0482532	0.00953678	1.30593e-06	-0.0685462	0.00879859	1.39871e-12
Q8N5K1	493856	CISD2	CDGSH iron-sulfur domain-containing protein 2	—	—	—	0.0727087	0.0108174	4.27822e-10	-0.073766	0.00948842	1.52983e-12
P13726	2152	F3	Tissue Factor	—	—	—	-0.0944778	0.0140281	3.99119e-10	0.110831	0.014419	2.47841e-12
O75144	23308	ICOSLG	ICOS ligand	—	—	—	-0.313711	0.0367454	2.14231e-14	0.307944	0.0401835	2.81167e-12
P18065	3485	IGFBP2	Insulin-like growth factor-binding protein 2	-0.147171	0.0301564	2.86447e-06	—	—	—	-0.178889	0.023395	3.08581e-12
Q9UJJ9	84572	GNPTG	N-acetylglucosamine-1-phosphotransferase subunit gamma	—	—	—	—	—	—	-0.0743835	0.00972892	3.10008e-12
Q96PU8	9444	QKI	Protein quaking	—	—	—	-0.09974	0.0169721	2.95517e-08	0.120503	0.0157755	3.22135e-12
Q8N9N8	84285	EIF1AD	Probable RNA-binding protein EIF1AD	—	—	—	-0.166142	0.0278472	1.91363e-08	0.124794	0.0164486	4.27141e-12
Q86UX7	83706	FERMT3	Fermitin family homolog 3	—	—	—	-0.280457	0.0411746	2.68123e-10	0.259978	0.0347612	7.6833e-12
O15296		ALOX15B	Arachidonate 15-lipoxygenase B	—	—	—	-0.164013	0.019768	8.34123e-14	0.161756	0.0217967	1.05117e-11
Q12905	3608	ILF2	Interleukin enhancer-binding factor 2	—	—	—	-0.126874	0.0170655	9.77525e-12	0.122483	0.0165491	1.17084e-11
O95352	10533	ATG7	Ubiquitin-like modifier-activating enzyme ATG7	—	—	—	-0.316469	0.0549036	5.07945e-08	0.359863	0.0486374	1.18529e-11
O14979	9987	HNRNPDL	Heterogeneous nuclear ribonucleoprotein D-like	—	—	—	-0.419181	0.0634265	7.64557e-10	0.336778	0.0455918	1.26523e-11
P15259	5224	PGAM2	Phosphoglycerate mutase 2	—	—	—	-0.395069	0.0600611	8.97033e-10	0.396134	0.0538332	1.47354e-11
Q9NS62	55901	THSD1	Thrombospondin type-1 domain-containing protein 1	—	—	—	0.112949	0.015583	2.66549e-11	-0.134023	0.0182146	1.47798e-11
Q15582	7045	TGFBI	Transforming growth factor-beta-induced protein ig-h3	—	—	—	0.113654	0.0185233	8.32126e-09	-0.131699	0.0179015	1.48713e-11
P03952	3818	KLKB1	Plasma kallikrein	—	—	—	-0.0865646	0.0130728	7.15893e-10	0.099203	0.0134846	1.48788e-11
Q13563		PKD2	Polycystin-2	—	—	—	-0.175258	0.0303336	4.75946e-08	0.159243	0.0218495	2.15113e-11
Q9BPX1		HSD17B14	17-beta-hydroxysteroid dehydrogenase 14	—	—	—	—	—	—	0.0885295	0.0122024	2.56923e-11
Q96CA5	79444	BIRC7	Baculoviral IAP repeat-containing protein 7 Isoform beta	—	—	—	0.0677095	0.0096536	9.26743e-11	-0.0681795	0.00941005	2.70597e-11
Q9GZP0	80310	PDGFD	Platelet-derived growth factor D	—	—	—	-0.39545	0.0697129	7.85395e-08	0.464964	0.0642905	2.9035e-11
Q9Y265	8607	RUVBL1	RuvB-like 1	—	—	—	-0.234834	0.0305563	2.49456e-12	0.216865	0.0300001	2.95719e-11
P37235	3241	HPCAL1	Hippocalcin-like protein 1	—	—	—	0.197542	0.0294914	4.82362e-10	-0.202032	0.027968	3.03959e-11
P11498	5091	PC	Pyruvate carboxylase, mitochondrial	—	—	—	0.148911	0.0192321	1.81932e-12	-0.129289	0.0179503	3.40166e-11
P43166	766	CA7	Carbonic anhydrase 7	—	—	—	0.100238	0.0167203	1.6628e-08	-0.0955087	0.0133693	4.65255e-11
Q04756	3083	HGFAC	Hepatocyte growth factor activator	—	—	—	—	—	—	-0.124622	0.0175534	5.8875e-11
Q8WXH0	23224	SYNE2	Nesprin-2	—	—	—	-0.301141	0.0381349	7.78353e-13	0.263765	0.0371684	5.98614e-11
O14727	317	APAF1	Apoptotic protease-activating factor 1	—	—	—	-0.220235	0.0251172	5.7515e-15	0.203209	0.0286418	6.03803e-11
Q9HCU8	57804	POLD4	DNA polymerase delta subunit 4	—	—	—	-0.0596484	0.0121871	2.6942e-06	0.0698078	0.00984652	6.20859e-11
Q96G03	55276	PGM2	Phosphoglucomutase-2	—	—	—	-0.138733	0.023119	1.61613e-08	0.117542	0.0165879	6.32882e-11
P15153	5880	RAC2	Ras-related C3 botulinum toxin substrate 2	—	—	—	-0.330367	0.0594769	1.36955e-07	0.347192	0.0490413	6.54658e-11
P09601	3162	HMOX1	Heme oxygenase 1	—	—	—	—	—	—	-0.111229	0.0158571	9.2422e-11
Q15390	9650	MTFR1	Mitochondrial fission regulator 1	—	—	—	0.0926309	0.0156276	2.31173e-08	-0.0931821	0.0133128	1.00022e-10
P00750	5327	PLAT	Tissue-type plasminogen activator	—	—	—	0.246749	0.0483295	1.06533e-06	-0.411259	0.0590213	1.18076e-10
P22894	4317	MMP8	Neutrophil collagenase	—	—	—	—	—	—	-0.250764	0.0361236	1.35469e-10
Q9BRG1	84313	VPS25	Vacuolar protein-sorting-associated protein 25	—	—	—	-0.369084	0.0480168	2.47736e-12	0.293801	0.0423382	1.37238e-10
Q13247		SRSF6	Serine/arginine-rich splicing factor 6	—	—	—	-0.154002	0.0229748	4.70536e-10	0.146731	0.0212737	1.71157e-10
P30085	51727	CMPK1	UMP-CMP kinase	—	—	—	-0.217695	0.0337984	1.80217e-09	0.230217	0.0334123	1.77666e-10
Q9Y286	27036	SIGLEC7	Sialic acid-binding Ig-like lectin 7	—	—	—	—	—	—	0.0712882	0.0103627	1.88081e-10
Q7Z6E9	5930	RBBP6	E3 ubiquitin-protein ligase RBBP6	—	—	—	-0.15346	0.0191992	4.5622e-13	0.134186	0.0195224	1.93958e-10
P02008	3050	HBZ	Hemoglobin subunit zeta	—	—	—	-0.150222	0.0198148	4.40455e-12	0.128677	0.0188041	2.27322e-10
P17948	2321	FLT1	Vascular endothelial growth factor receptor 1	—	—	—	0.185848	0.032099	4.49021e-08	-0.216912	0.03171	2.30376e-10
P46926	10007	GNPDA1	Glucosamine-6-phosphate isomerase 1	—	—	—	-0.0804033	0.0129671	6.03231e-09	0.0885656	0.0129794	2.51654e-10
Q9UJV3		MID2	Probable E3 ubiquitin-protein ligase MID2	—	—	—	-0.13282	0.0212508	4.71134e-09	0.113571	0.0166478	2.53799e-10
O75354	955	ENTPD6	Ectonucleoside triphosphate diphosphohydrolase 6	—	—	—	-0.110557	0.0162882	3.03603e-10	0.128952	0.018955	2.80034e-10
Q99439	1265	CNN2	Calponin-2	—	—	—	-0.25387	0.031473	3.03494e-13	0.231883	0.0341753	3.07469e-10
Q6UWP8	374897	SBSN	Suprabasin	—	—	—	-0.0768413	0.0142276	2.79624e-07	0.078142	0.011559	3.49807e-10
O43583	8562	DENR	Density-regulated protein	—	—	—	-0.233322	0.0305792	3.37463e-12	0.180486	0.0266992	3.50386e-10
Q9ULT6	84133	ZNRF3	E3 ubiquitin-protein ligase ZNRF3	—	—	—	0.129692	0.0246423	5.2512e-07	-0.158606	0.0234905	3.65354e-10
P55289	1010	CDH12	Cadherin-12	—	—	—	-0.121073	0.0204041	2.24103e-08	0.133695	0.0198898	4.27176e-10
Q6UXX9	340419	RSPO2	R-spondin-2	—	—	—	0.171559	0.0303375	8.53436e-08	-0.179569	0.026832	4.97449e-10
Q6UWV7		FAM159A	Membrane protein FAM159A	—	—	—	-0.149215	0.0242413	7.55022e-09	0.168404	0.0252116	5.31231e-10
P01024				—	—	—	-0.198569	0.0281167	7.17502e-11	0.201649	0.0301984	5.37133e-10
Q14703	8720	MBTPS1	Membrane-bound transcription factor site-1 protease	—	—	—	0.100752	0.0165662	1.08629e-08	-0.0954137	0.0142897	5.38118e-10
Q6P988	147111	NOTUM	Palmitoleoyl-protein carboxylesterase NOTUM	-0.230121	0.0422268	2.23211e-07	—	—	—	-0.274111	0.041071	5.46629e-10
Q9NVA2	55752	2022-09-11	Septin-11	—	—	—	-0.194478	0.0279393	1.2265e-10	0.173753	0.0260644	5.69007e-10
P10147	6348	CCL3	C-C motif chemokine 3	—	—	—	0.0669109	0.0128381	6.6161e-07	-0.0751095	0.0112916	6.1313e-10
Q86TD4	6345	SRL	Sarcalumenin	—	—	—	—	—	—	-0.139267	0.0209399	6.16457e-10
P01042	3827	KNG1	Kininogen-1	—	—	—	0.156206	0.0221852	8.03145e-11	-0.138761	0.0208806	6.3355e-10
Q16527	1466	CSRP2	Cysteine and glycine-rich protein 2	—	—	—	-0.28999	0.0466643	5.63176e-09	0.270111	0.0406888	6.56841e-10
P55010	1983	EIF5	Eukaryotic translation initiation factor 5	—	—	—	-0.305439	0.042219	2.86617e-11	0.276853	0.0417284	6.69806e-10
P05000	3467	IFNW1	Interferon omega-1	—	—	—	-0.0923201	0.0178208	7.62107e-07	0.0926606	0.0139726	6.80485e-10
Q9H4F8	64093	SMOC1	SPARC-related modular calcium-binding protein 1	—	—	—	—	—	—	-0.0496387	0.0074878	6.88606e-10
P40933	3600	IL15	Interleukin-15	—	—	—	-0.157854	0.0206351	3.02999e-12	0.140199	0.0211633	7.05193e-10
P55001	4237	MFAP2	Microfibrillar-associated protein 2	—	—	—	—	—	—	-0.0831568	0.012556	7.11694e-10
Q9BQ16	50859	SPOCK3	Testican-3	—	—	—	-0.162555	0.0296453	1.90911e-07	0.177964	0.0269355	7.72044e-10
O75452		RDH16	Retinol dehydrogenase 16	—	—	—	-0.108518	0.0167734	1.55793e-09	0.110083	0.016667	7.80715e-10
Q9BWD1	39	ACAT2	Acetyl-CoA acetyltransferase, cytosolic	—	—	—	0.373861	0.0626227	1.87817e-08	-0.359069	0.0544432	8.20001e-10
O75093	6585	SLIT1	Slit homolog 1 protein	—	—	—	0.0770897	0.0102338	5.73437e-12	-0.0623525	0.00946425	8.50344e-10
P08138	4804	NGFR	Tumor necrosis factor receptor superfamily member 16	—	—	—	-0.396903	0.0587329	3.54426e-10	0.383771	0.0584268	9.41199e-10
O95711	9450	LY86	Lymphocyte antigen 86	—	—	—	-0.162248	0.0222425	2.07969e-11	0.155781	0.0237219	9.48048e-10
P16333	4690	NCK1	Cytoplasmic protein NCK1	—	—	—	-0.105769	0.0187662	9.33015e-08	0.110848	0.0168881	9.64261e-10
Q01844	2130	EWSR1	RNA-binding protein EWS	—	—	—	—	—	—	-0.217084	0.033143	1.03465e-09
Q9UBR2	1522	CTSZ	Cathepsin Z	-0.07923	0.0153228	7.96252e-07	—	—	—	-0.116861	0.0178428	1.03691e-09
P22914		CRYGS	Beta-crystallin S	—	—	—	0.0592233	0.00868457	2.57227e-10	-0.0522025	0.00797602	1.06136e-09
Q9Y5U5	8784	TNFRSF18	Tumor necrosis factor receptor superfamily member 18	—	—	—	-0.152406	0.0265519	5.70078e-08	0.163588	0.0251374	1.28335e-09
Q99832	10574	CCT7	T-complex protein 1 subunit eta	—	—	—	-0.498529	0.0653284	3.35588e-12	0.441308	0.0679011	1.33993e-09
P50990	10694	CCT8	T-complex protein 1 subunit theta	—	—	—	-0.46092	0.0627889	1.62146e-11	0.434353	0.0668311	1.34001e-09
Q9BRX2		PELO	Protein pelota homolog	—	—	—	-0.128443	0.0167464	2.7146e-12	0.113846	0.0175426	1.40673e-09
P12272	5744	PTHLH	Parathyroid hormone-related protein	—	—	—	—	—	—	-0.0918121	0.0141614	1.45368e-09
Q8IYB5		SMAP1	Stromal membrane-associated protein 1	—	—	—	-0.203054	0.0361783	1.0427e-07	0.184104	0.0283971	1.45415e-09
Q8NET1	245911	DEFB108B	Beta-defensin 108B	—	—	—	—	—	—	-0.0546363	0.00844678	1.56876e-09
Q8IZD4		DCP1B	mRNA-decapping enzyme 1B	—	—	—	-0.508826	0.0812965	4.50951e-09	0.440099	0.0681338	1.64191e-09
Q12836	57829	ZP4	Zona pellucida sperm-binding protein 4	—	—	—	-0.108871	0.0188815	5.03296e-08	0.109996	0.0170312	1.64882e-09
O43768	2029	ENSA	Alpha-endosulfine	—	—	—	—	—	—	0.187434	0.0290732	1.74811e-09
P02743	325	APCS	Serum amyloid P-component	—	—	—	-0.0868598	0.0148572	3.42213e-08	0.0964466	0.0149778	1.81745e-09
P78417	9446	GSTO1	Glutathione S-transferase omega-1	—	—	—	-0.17421	0.0268004	1.33319e-09	0.180225	0.02809	2.04555e-09
Q8IV08	23646	PLD3	Phospholipase D3	—	—	—	—	—	—	-0.232856	0.0363512	2.15442e-09
P41182	604	BCL6	B-cell lymphoma 6 protein	—	—	—	-0.107202	0.022111	3.28761e-06	0.106219	0.0166	2.23197e-09
P39059	1306	COL15A1	Collagen alpha-1(XV) chain	—	—	—	—	—	—	-0.09163	0.0143515	2.39637e-09
P32456	2634	GBP2	Guanylate-binding protein 2	—	—	—	-0.273238	0.0427086	2.24363e-09	0.278675	0.043669	2.43488e-09
Q15056	7458	EIF4H	Eukaryotic translation initiation factor 4H	—	—	—	-0.250543	0.0491605	1.10955e-06	0.237241	0.0373081	2.72862e-09
Q14289	2185	PTK2B	Protein-tyrosine kinase 2-beta	—	—	—	-0.262686	0.0368063	4.82685e-11	0.195817	0.0308088	2.77148e-09
P49802		RGS7	Regulator of G-protein signaling 7	—	—	—	-0.123547	0.0191121	1.60066e-09	0.130132	0.020544	3.08932e-09
Q8WUY8		NAT14	N-acetyltransferase 14	—	—	—	-0.123205	0.0192992	2.40543e-09	0.119693	0.0189158	3.19409e-09
Q86YW5	340205	TREML1	Trem-like transcript 1 protein	—	—	—	-0.19036	0.0339	1.02934e-07	0.20987	0.0331768	3.22436e-09
Q8WVQ1	124583	CANT1	Soluble calcium-activated nucleotidase 1	—	—	—	0.209316	0.0308704	3.14971e-10	-0.176039	0.0278377	3.25727e-09
Q9BQB4	50964	SOST	Sclerostin	—	—	—	—	—	—	-0.0586503	0.009288	3.41056e-09
Q96GD3		SCMH1	Polycomb protein SCMH1	—	—	—	-0.102732	0.0195565	5.49184e-07	0.117058	0.0185406	3.42868e-09
P19256	965	CD58	Lymphocyte function-associated antigen 3	—	—	—	-0.120168	0.0220389	2.2027e-07	0.102507	0.0163276	4.09639e-09
P40259	974	CD79B	B-cell antigen receptor complex-associated protein beta chain	—	—	—	—	—	—	-0.0588981	0.00941468	4.57567e-09
Q9BQG2		NUDT12	Peroxisomal NADH pyrophosphatase NUDT12	—	—	—	—	—	—	-0.0752046	0.0120234	4.60234e-09
Q07960	392	ARHGAP1	Rho GTPase-activating protein 1	—	—	—	-0.19203	0.0387255	2.03608e-06	0.20996	0.0335886	4.69268e-09
Q15118	5163	PDK1	[Pyruvate dehydrogenase (acetyl-transferring)] kinase isozyme 1, mitochondrial	—	—	—	0.226092	0.0462071	2.7105e-06	-0.247989	0.039862	5.44337e-09
Q99650	9180	OSMR	Oncostatin-M-specific receptor subunit beta	—	—	—	-0.0870242	0.0148067	2.94596e-08	0.0910113	0.0146305	5.45836e-09
Q9Y274	10402	ST3GAL6	Type 2 lactosamine alpha-2,3-sialyltransferase	—	—	—	-0.0595599	0.01032	4.9062e-08	0.0630237	0.0101894	6.51102e-09
Q96PZ7	64478	CSMD1	CUB and sushi domain-containing protein 1	—	—	—	-0.130669	0.0243803	3.37984e-07	0.128947	0.0208913	6.94226e-09
O95661	9077	DIRAS3	GTP-binding protein Di-Ras3	—	—	—	-0.0776834	0.0124878	5.45534e-09	0.0787311	0.0127601	7.01945e-09
P35236		PTPN7	Tyrosine-protein phosphatase non-receptor type 7	—	—	—	-0.173363	0.0243432	5.23794e-11	0.121513	0.0197361	7.49476e-09
P27448	4140	MARK3	MAP/microtubule affinity-regulating kinase 3	—	—	—	-0.193966	0.0256713	5.06249e-12	0.167821	0.0273497	8.30706e-09
Q4V9L6		TMEM119	Transmembrane protein 119	—	—	—	-0.0792841	0.0139965	8.15699e-08	0.077639	0.0126549	8.34736e-09
P30520		ADSS	Adenylosuccinate synthetase isozyme 2	—	—	—	-0.19609	0.0320366	8.95964e-09	0.179349	0.029259	8.57486e-09
Q99536	10493	VAT1	Synaptic vesicle membrane protein VAT-1 homolog	0.354507	0.0357275	7.1292e-18	—	—	—	0.201441	0.0328688	8.61863e-09
P52788	6611	SMS	Spermine synthase	—	—	—	-0.122218	0.0175124	1.11457e-10	0.115503	0.0188826	9.13373e-09
O60234	9535	GMFG	Glia maturation factor gamma	—	—	—	-0.318803	0.0489723	1.26953e-09	0.268227	0.043884	9.34982e-09
P12318	2212	FCGR2A	Low affinity immunoglobulin gamma Fc region receptor II-a	—	—	—	—	—	—	0.0885344	0.0144902	9.45254e-09
P12111	1293	COL6A3	Collagen alpha-3(VI) chain	-0.0569294	0.0114541	1.93631e-06	—	—	—	-0.0684753	0.0112234	9.87545e-09
Q9NX40	54940	OCIAD1	OCIA domain-containing protein 1	—	—	—	-0.195415	0.0292832	5.48898e-10	0.158782	0.0260549	1.02205e-08
Q969Q4	115761	ARL11	ADP-ribosylation factor-like protein 11	—	—	—	-0.188994	0.0305694	6.60035e-09	0.165811	0.0272319	1.04899e-08
Q8N9N2	51008	ASCC1	Activating signal cointegrator 1 complex subunit 1	—	—	—	-0.151973	0.0225269	3.76231e-10	0.156157	0.0257129	1.13358e-08
O95445	55937	APOM	Apolipoprotein M	-0.108607	0.0189751	6.1605e-08	—	—	—	-0.10887	0.0179929	1.26557e-08
O95897	93145	OLFM2	Noelin-2	—	—	—	0.258442	0.0500651	8.27531e-07	-0.317156	0.0524315	1.27651e-08
P21246	5764	PTN	Pleiotrophin	—	—	—	—	—	—	-0.128797	0.0213439	1.3714e-08
Q99435	4753	NELL2	Protein kinase C-binding protein NELL2	—	—	—	—	—	—	-0.0861066	0.0142751	1.38778e-08
P68106	2281	FKBP1B	Peptidyl-prolyl cis-trans isomerase FKBP1B	—	—	—	-0.282085	0.0467177	1.34659e-08	0.290506	0.0484437	1.64841e-08
Q92626	7837	PXDN	Peroxidasin homolog	—	—	—	—	—	—	-0.262567	0.043861	1.73468e-08
P45877	5480	PPIC	Peptidyl-prolyl cis-trans isomerase C	—	—	—	—	—	—	-0.0726315	0.0121999	2.03639e-08
P78504	182	JAG1	Protein jagged-1	—	—	—	0.0982853	0.0192828	1.10653e-06	-0.100743	0.0169332	2.07694e-08
O43715	51499	TRIAP1	TP53-regulated inhibitor of apoptosis 1	—	—	—	-0.126385	0.0179245	7.61946e-11	0.123113	0.0207278	2.17938e-08
Q9ULK6	57484	RNF150	RING finger protein 150	—	—	—	—	—	—	-0.0638835	0.0107809	2.33178e-08
P60484	5728	PTEN	Phosphatidylinositol 3,4,5-trisphosphate 3-phosphatase and dual-specificity protein phosphatase PTEN	—	—	—	—	—	—	-0.16624	0.0280618	2.3494e-08
Q9BXB1		LGR4	Leucine-rich repeat-containing G-protein coupled receptor 4	—	—	—	—	—	—	-0.0638743	0.0108022	2.47789e-08
P15289	410	ARSA	Arylsulfatase A	—	—	—	-0.143753	0.0221368	1.37762e-09	0.12119	0.0205135	2.5419e-08
P98160	3339	HSPG2	Basement membrane-specific heparan sulfate proteoglycan core protein	—	—	—	0.0938914	0.0188077	1.7587e-06	-0.104105	0.0176275	2.56706e-08
Q9BWV2	83890	SPATA9	Spermatogenesis-associated protein 9	—	—	—	—	—	—	-0.100654	0.0170473	2.58446e-08
P49915	8833	GMPS	GMP synthase [glutamine-hydrolyzing]	—	—	—	—	—	—	-0.314064	0.053205	2.60332e-08
P41271	4681	NBL1	Neuroblastoma suppressor of tumorigenicity 1	—	—	—	—	—	—	-0.0877119	0.0148733	2.67521e-08
Q92870	323	APBB2	Amyloid beta A4 precursor protein-binding family B member 2	—	—	—	-0.0985283	0.0150286	1.00261e-09	0.118626	0.0201164	2.67897e-08
Q9UKJ1		PILRA	Paired immunoglobulin-like type 2 receptor alpha isoform FDF03-M14	—	—	—	0.207751	0.0361889	5.6787e-08	-0.188486	0.0319657	2.68523e-08
P53567	1054	CEBPG	CCAAT/enhancer-binding protein gamma	—	—	—	—	—	—	-0.0963402	0.0163577	2.77672e-08
Q9UMR2	11269	DDX19B	ATP-dependent RNA helicase DDX19B	—	—	—	-0.194143	0.0377346	8.93682e-07	0.16483	0.0279974	2.80702e-08
Q8TE99	92370	ACPL2	2-phosphoxylose phosphatase 1	—	—	—	—	—	—	0.0669782	0.0113818	2.84364e-08
P15586	2799	GNS	N-acetylglucosamine-6-sulfatase	—	—	—	—	—	—	-0.148365	0.0252456	2.9528e-08
Q9Y566		SHANK1	SH3 and multiple ankyrin repeat domains protein 1	—	—	—	—	—	—	0.0780761	0.0133001	3.04793e-08
Q14240	1974	EIF4A2	Eukaryotic initiation factor 4A-II	—	—	—	-0.393133	0.0596699	8.4919e-10	0.350797	0.0603693	4.05918e-08
P61024	1163	CKS1B	Cyclin-dependent kinases regulatory subunit 1	—	—	—	-0.122142	0.0197871	6.92432e-09	0.117101	0.0201616	4.11286e-08
P49591	6301	SARS	Serine--tRNA ligase, cytoplasmic	—	—	—	-0.141437	0.0241427	3.22885e-08	0.149166	0.0256993	4.18885e-08
Q96GP6	91179	SCARF2	Scavenger receptor class F member 2	—	—	—	—	—	—	-0.047836	0.00825967	4.45403e-08
Q9NZD8		SPG21	Maspardin	—	—	—	—	—	—	-0.150488	0.0259891	4.47713e-08
Q9NPY3	22918	CD93	Complement component C1q receptor	—	—	—	—	—	—	-0.0776186	0.0134148	4.57278e-08
O15151		MDM4	Protein Mdm4	—	—	—	-0.185562	0.033541	1.51914e-07	0.182974	0.031624	4.57558e-08
P55083	4239	MFAP4	Microfibril-associated glycoprotein 4	—	—	—	—	—	—	-0.117705	0.0203668	4.72315e-08
Q8NBK3	285362	SUMF1	Sulfatase-modifying factor 1	—	—	—	—	—	—	0.0884192	0.0152994	4.72388e-08
P17948	2321	FLT1	Vascular endothelial growth factor receptor 1	—	—	—	0.097458	0.0172483	8.72691e-08	-0.0958551	0.0165877	4.73689e-08
Q14623	3549	IHH	Indian hedgehog protein	—	—	—	—	—	—	-0.193943	0.0335806	4.81035e-08
Q9GZN4	64063	PRSS22	Brain-specific serine protease 4	—	—	—	—	—	—	-0.100936	0.0175528	5.42217e-08
Q9HCN6	51206	GP6	Platelet glycoprotein VI	—	—	—	—	—	—	0.160464	0.0279494	5.66533e-08
P31949	6282	S100A11	Protein S100-A11	—	—	—	-0.122882	0.0173899	7.02526e-11	0.0954048	0.0166333	5.81499e-08
P36980	3080	CFHR2	Complement factor H-related protein 2	—	—	—	0.0890201	0.0159304	1.17031e-07	-0.092467	0.0161215	5.81914e-08
P07320	1421	CRYGD	Gamma-crystallin D	—	—	—	—	—	—	-0.0506627	0.00883467	5.84949e-08
Q92859	4756	NEO1	Neogenin	—	—	—	—	—	—	-0.0847898	0.0147957	5.9571e-08
Q13596	6642	SNX1	Sorting nexin-1	—	—	—	-0.171092	0.0239175	4.42266e-11	0.130613	0.0228146	6.12143e-08
P05113	3567	IL5	Interleukin-5	—	—	—	0.0721228	0.00907474	5.87092e-13	-0.0551781	0.00964538	6.24878e-08
P52823	6781	STC1	Stanniocalcin-1	—	—	—	—	—	—	-0.120075	0.0209985	6.32083e-08
Q86W26		NLRP10	NACHT, LRR and PYD domains-containing protein 10	—	—	—	-0.108907	0.0209005	6.6505e-07	0.126131	0.0220688	6.40882e-08
P50579	10988	METAP2	Methionine aminopeptidase 2	—	—	—	-0.330408	0.0629068	5.51092e-07	0.314754	0.0551184	6.559e-08
P40200	10225	CD96	T-cell surface protein tactile	—	—	—	-0.181363	0.0302507	1.66004e-08	0.185817	0.0325608	6.67589e-08
P0C2L3	642968	FAM163B	Protein FAM163B	—	—	—	-0.18025	0.0308747	3.56006e-08	0.14924	0.0261757	6.84646e-08
P10242	4602	MYB	Transcriptional activator Myb	—	—	—	0.0692199	0.0122785	9.27079e-08	-0.0620984	0.0109132	7.22363e-08
Q14562		DHX8	ATP-dependent RNA helicase DHX8	—	—	—	—	—	—	-0.0816406	0.0143556	7.33346e-08
P21506		ZNF10	Zinc finger protein 10	—	—	—	0.0869725	0.016322	3.89628e-07	-0.0920566	0.0162221	7.77251e-08
Q86V40	129293	TRABD2A	Metalloprotease TIKI1	—	—	—	—	—	—	0.216221	0.0381566	8.07551e-08
Q96B26		EXOSC8	Exosome complex component RRP43	—	—	—	-0.160737	0.029249	1.80453e-07	0.155969	0.0276524	9.1477e-08
O60565	26585	GREM1	Gremlin-1	—	—	—	0.0620836	0.00997986	5.45202e-09	-0.0551113	0.00977315	9.20323e-08
O95057	148252	DIRAS1	GTP-binding protein Di-Ras1	—	—	—	0.0741984	0.01282	4.5363e-08	-0.0615828	0.0109387	9.61476e-08
P30566	158	ADSL	Adenylosuccinate lyase	—	—	—	-0.344464	0.0577804	1.95719e-08	0.307857	0.0547045	9.71295e-08
Q5VY80	154064	RAET1L	Retinoic acid early transcript 1L protein	—	—	—	—	—	—	0.108207	0.0192375	9.84458e-08
Q9UHB6	51474	LIMA1	LIM domain and actin-binding protein 1	—	—	—	-0.123627	0.0196367	3.75059e-09	0.0912157	0.0162335	1.01176e-07
Q6ISS4	3904	LAIR2	Leukocyte-associated immunoglobulin-like receptor 2	—	—	—	—	—	—	0.0560761	0.00999115	1.04276e-07
P50454	871	SERPINH1	Serpin H1	—	—	—	-0.266915	0.0467286	6.51148e-08	0.209009	0.0372572	1.05602e-07
P09529	3625	INHBB	Inhibin beta B chain	—	—	—	—	—	—	-0.200892	0.0358635	1.09826e-07
Q92820	8836	GGH	Gamma-glutamyl hydrolase	-0.0764412	0.0149325	1.0029e-06	—	—	—	-0.0900548	0.0160981	1.13735e-07
Q9Y5H1	56113	PCDHGA2	Protocadherin gamma-A2	—	—	—	-0.154412	0.0299001	8.19553e-07	0.142005	0.0254327	1.19515e-07
P18669	5223	PGAM1	Phosphoglycerate mutase 1	—	—	—	-0.691529	0.137002	1.37789e-06	0.730023	0.131023	1.26366e-07
P00749	5328	PLAU	Urokinase-type plasminogen activator	—	—	—	—	—	—	-0.104479	0.0187564	1.27205e-07
Q5GAN3	440163	RNASE13	Probable inactive ribonuclease-like protein 13	—	—	—	0.15981	0.0208002	2.52473e-12	-0.155424	0.0279685	1.35304e-07
Q96D15		RCN3	Reticulocalbin-3	—	—	—	—	—	—	-0.0605746	0.0109198	1.41733e-07
Q9Y2T3	9615	GDA	Guanine deaminase	—	—	—	0.0860616	0.0177572	3.31296e-06	-0.0899025	0.0162095	1.42351e-07
P50281	4323	MMP14	Matrix metalloproteinase-14	—	—	—	—	—	—	-0.0969451	0.0174995	1.46681e-07
P03950	283	ANG	Angiogenin	—	—	—	0.0913601	0.0176609	7.88022e-07	-0.112687	0.0203961	1.57295e-07
P52799	1948	EFNB2	Ephrin-B2	—	—	—	—	—	—	-0.05409	0.00979224	1.58147e-07
P11234	5899	RALB	Ras-related protein Ral-B	—	—	—	—	—	—	0.163924	0.0296922	1.60367e-07
Q9H115	63908	NAPB	Beta-soluble NSF attachment protein	—	—	—	-0.103956	0.0142718	2.20009e-11	0.103697	0.0188272	1.70349e-07
O60542	5623	PSPN	Persephin	—	—	—	—	—	—	-0.0884299	0.0160981	1.82377e-07
P43405	6850	SYK	Tyrosine-protein kinase SYK	—	—	—	—	—	—	0.206777	0.0377017	1.89851e-07
Q8TAT6	55666	NPLOC4	Nuclear protein localization protein 4 homolog	—	—	—	—	—	—	0.17997	0.0328208	1.90841e-07
Q9BTC0	11083	DIDO1	Death-inducer obliterator 1	—	—	—	—	—	—	-0.0858079	0.0156562	1.9322e-07
Q12912	4033	LRMP	Lymphoid-restricted membrane protein	—	—	—	-0.100441	0.0196554	1.04418e-06	0.0992821	0.018115	1.93302e-07
P13671	729	C6	Complement component C6	—	—	—	-0.112003	0.0167337	4.95102e-10	0.103314	0.0189094	2.09179e-07
P14616	3645	INSRR	Insulin receptor-related protein	—	—	—	-0.0837494	0.0169449	2.1862e-06	0.0967969	0.0177438	2.17494e-07
Q4G0W2	285193	DUSP28	Dual specificity phosphatase 28	—	—	—	—	—	—	0.187877	0.0344476	2.1877e-07
P50995	311	ANXA11	Annexin A11	—	—	—	—	—	—	0.235671	0.0432237	2.20424e-07
Q9HD40	51091	SEPSECS	O-phosphoseryl-tRNA(Sec) selenium transferase	—	—	—	—	—	—	-0.0902485	0.0165541	2.21082e-07
Q99985	10512	SEMA3C	Semaphorin-3C	—	—	—	—	—	—	-0.0667911	0.0122582	2.24187e-07
P14138	1908	EDN3	Endothelin-3	—	—	—	—	—	—	0.12116	0.0222431	2.25871e-07
Q6UWT4	389336	C5orf46	Uncharacterized protein C5orf46	—	—	—	-0.225412	0.0410775	1.87272e-07	0.185812	0.0341533	2.32837e-07
Q5BIV9		SPRN	Shadow of prion protein	—	—	—	-0.251854	0.0456214	1.60564e-07	0.228812	0.0420615	2.33468e-07
Q00536	5127	PCTK1	Cyclin-dependent kinase 16	—	—	—	—	—	—	-0.209527	0.0385362	2.36501e-07
P14174	4282	MIF	Macrophage migration inhibitory factor	—	—	—	-0.278949	0.0544916	1.00296e-06	0.315431	0.0580476	2.39967e-07
Q9NXA8	23408	SIRT5	NAD-dependent protein deacylase sirtuin-5, mitochondrial	—	—	—	-0.169494	0.0276828	8.87545e-09	0.157712	0.0290524	2.46105e-07
Q02487	1824	DSC2	Desmocollin-2	—	—	—	—	—	—	-0.0672823	0.0124422	2.7109e-07
O14497	8289	ARID1A	AT-rich interactive domain-containing protein 1A	—	—	—	-0.135201	0.0197574	2.27367e-10	0.0979759	0.0181472	2.82097e-07
Q99895	11330	CTRC	Chymotrypsin-C	—	—	—	—	—	—	0.133765	0.0248018	2.89434e-07
Q8N6K0	121793	TEX29	Testis-expressed sequence 29 protein	—	—	—	-0.179547	0.0286591	4.37575e-09	0.184744	0.0343297	3.05745e-07
O60674	3717	JAK2	Tyrosine-protein kinase JAK2	—	—	—	—	—	—	0.188733	0.035107	3.13595e-07
Q8N695		SLC5A8	Sodium-coupled monocarboxylate transporter 1	—	—	—	-0.166737	0.0307195	2.47019e-07	0.162081	0.030173	3.19721e-07
Q9ULW2	11211	FZD10	Frizzled-10	—	—	—	-0.321938	0.0578486	1.30293e-07	0.28646	0.0533576	3.24213e-07
P25490	7528	YY1	Transcriptional repressor protein YY1	—	—	—	—	—	—	-0.253847	0.0474054	3.45506e-07
P24298	2875	GPT	Alanine aminotransferase 1	—	—	—	—	—	—	0.156088	0.029155	3.47203e-07
P21695	2819	GPD1	Glycerol-3-phosphate dehydrogenase [NAD(+)], cytoplasmic	—	—	—	0.193625	0.0360351	3.17491e-07	-0.196855	0.0367839	3.50525e-07
P51148	5878	RAB5C	Ras-related protein Rab-5C	—	—	—	—	—	—	0.162624	0.0304126	3.57695e-07
P15036		ETS2	Protein C-ets-2	—	—	—	—	—	—	-0.0977588	0.0183239	3.78248e-07
Q8NBZ7	80146	UXS1	UDP-glucuronic acid decarboxylase 1	—	—	—	—	—	—	0.0935944	0.0175483	3.80873e-07
P48058	2893	GRIA4	Glutamate receptor 4	—	—	—	—	—	—	0.265808	0.0498629	3.85694e-07
P54274	7013	TERF1	Telomeric repeat-binding factor 1	—	—	—	—	—	—	-0.0381525	0.00715744	3.86214e-07
Q9NXW2	54788	DNAJB12	DnaJ homolog subfamily B member 12	—	—	—	—	—	—	-0.135094	0.0254711	4.36225e-07
P49642		PRIM1	DNA primase small subunit	—	—	—	-0.0552925	0.0103212	3.41824e-07	0.0492217	0.00928944	4.46529e-07
O75264	284422	SMIM24	Small integral membrane protein 24	—	—	—	0.0695596	0.0126143	1.65254e-07	-0.0537047	0.010155	4.67715e-07
P50406	3362	HTR6	5-hydroxytryptamine receptor 6	—	—	—	0.0956954	0.0160797	2.05782e-08	-0.0886438	0.0167675	4.71654e-07
P08727	3880	KRT19	Keratin, type I cytoskeletal 19	—	—	—	-0.145404	0.0210601	1.65038e-10	0.0893163	0.0168983	4.74029e-07
P55273	1032	CDKN2D	Cyclin-dependent kinase 4 inhibitor D	—	—	—	—	—	—	0.142343	0.0269797	4.95171e-07
Q9Y5C1	27329	ANGPTL3	Angiopoietin-related protein 3	—	—	—	—	—	—	-0.166908	0.0316638	5.05842e-07
O43427	9158	FIBP	Acidic fibroblast growth factor intracellular-binding protein	—	—	—	—	—	—	0.166766	0.0316817	5.23232e-07
Q04917	7529, 7531, 7532, 7533, 10971, 7534, 2810	YWHAB,YWHAE,YWHAG,YWHAH,YWHAQ,YWHAZ,SFN	14-3-3 protein family	—	—	—	—	—	—	0.239964	0.0456152	5.30792e-07
Q14393	2621	GAS6	Growth arrest-specific protein 6	—	—	—	—	—	—	-0.0742723	0.0141187	5.30943e-07
Q15726	3814	KISS1	Metastasis-suppressor KiSS-1	—	—	—	—	—	—	0.0677226	0.0129362	5.95774e-07
Q9Y4K0	4017	LOXL2	Lysyl oxidase homolog 2	—	—	—	—	—	—	-0.0533448	0.0101942	6.01861e-07
Q9NPB8	56261	GPCPD1	Glycerophosphocholine phosphodiesterase GPCPD1	—	—	—	-0.120014	0.0229973	6.41893e-07	0.116741	0.0223164	6.06509e-07
Q969E1	116842	LEAP2	Liver-expressed antimicrobial peptide 2	—	—	—	—	—	—	-0.57894	0.110832	6.27645e-07
Q8TEY5		CREB3L4	Cyclic AMP-responsive element-binding protein 3-like protein 4	—	—	—	—	—	—	-0.0835624	0.0160208	6.49909e-07
Q13308	5754	PTK7	Inactive tyrosine-protein kinase 7	—	—	—	—	—	—	-0.081986	0.0157335	6.64516e-07
O95631	9423	NTN1	Netrin-1	—	—	—	—	—	—	-0.111752	0.0214589	6.74211e-07
P06734	2208	FCER2	Low affinity immunoglobulin epsilon Fc receptor	—	—	—	—	—	—	-0.0642342	0.0123349	6.74787e-07
Q96DA6	131118	DNAJC19	Mitochondrial import inner membrane translocase subunit TIM14	—	—	—	—	—	—	-0.145602	0.027999	6.97202e-07
O43286	9334	B4GALT5	Beta-1,4-galactosyltransferase 5	—	—	—	—	—	—	-0.0439059	0.00844319	6.97558e-07
P01877|P01876	3493 3494	IGHA1 IGHA2	Immunoglobulin A	—	—	—	—	—	—	-0.0519509	0.00999036	6.97727e-07
Q9NW64		RBM22	Pre-mRNA-splicing factor RBM22	—	—	—	-0.102853	0.0201973	1.12967e-06	0.0973011	0.0187161	7.0187e-07
P02776	5196	PF4	Platelet factor 4	—	—	—	—	—	—	0.181002	0.0348326	7.09663e-07
Q15286	11021	RAB35	Ras-related protein Rab-35	—	—	—	-0.122297	0.0223048	1.91241e-07	0.105865	0.0203755	7.11667e-07
P25098	156	ADRBK1	beta-adrenergic receptor kinase 1	—	—	—	—	—	—	0.17547	0.0338053	7.28208e-07
P61244		MAX	Protein max	—	—	—	—	—	—	0.165761	0.031993	7.59752e-07
Q07960	392	ARHGAP1	Rho GTPase-activating protein 1	—	—	—	-0.145625	0.023859	9.75633e-09	0.118487	0.0229038	7.87257e-07
P00734	2147	F2	Thrombin	—	—	—	—	—	—	0.396343	0.0766585	7.97906e-07
Q12972		PPP1R8	Nuclear inhibitor of protein phosphatase 1	—	—	—	-0.145092	0.0248753	3.65288e-08	0.118365	0.0229019	8.04754e-07
P09923	248	ALPI	Intestinal-type alkaline phosphatase	—	—	—	0.159454	0.0325551	2.65295e-06	-0.184376	0.0356926	8.14471e-07
Q9UKD1		GMEB2	Glucocorticoid modulatory element-binding protein 2	—	—	—	—	—	—	-0.207688	0.0402306	8.26379e-07
P17987	6950	TCP1	T-complex protein 1 subunit alpha	—	—	—	-0.305653	0.0508169	1.5093e-08	0.270433	0.0524036	8.33283e-07
Q07075	2028	ENPEP	Glutamyl aminopeptidase	—	—	—	-0.181192	0.0365685	2.0709e-06	0.230677	0.0447021	8.34206e-07
P04180	3931	LCAT	Phosphatidylcholine-sterol acyltransferase	—	—	—	—	—	—	0.0824039	0.0159765	8.43615e-07
Q9BY76	51129	ANGPTL4	Angiopoietin-related protein 4	—	—	—	0.0749351	0.0147267	1.15003e-06	-0.079669	0.0154561	8.56189e-07
P16949	3925	STMN1	Stathmin	—	—	—	-0.0993735	0.0166829	2.00532e-08	0.0712706	0.0138277	8.57507e-07
Q8N4E7	94033	FTMT	Ferritin, mitochondrial	—	—	—	—	—	—	0.212705	0.0412707	8.58606e-07
O15145	10094	ARPC3	Actin-related protein 2/3 complex subunit 3	—	—	—	-0.119874	0.0236037	1.20085e-06	0.113613	0.0220827	8.93792e-07
Q9Y385	51465	UBE2J1	Ubiquitin-conjugating enzyme E2 J1	—	—	—	—	—	—	0.110889	0.0215536	8.9423e-07
P32926	1830	DSG3	Desmoglein-3	—	—	—	—	—	—	0.373605	0.0727825	9.42006e-07
Q13510	427	ASAH1	Acid ceramidase	—	—	—	—	—	—	0.114011	0.0222227	9.53843e-07
O00204	6820	SULT2B1	Sulfotransferase family cytosolic 2B member 1	—	—	—	-0.130863	0.0209124	4.53664e-09	0.0980752	0.0191168	9.54021e-07
P61077	7323	UBE2D3	Ubiquitin-conjugating enzyme E2 D3	—	—	—	—	—	—	0.130589	0.0254884	9.83706e-07
O14777	10403	NDC80	Kinetochore protein NDC80 homolog	—	—	—	-0.13408	0.0200545	5.14492e-10	0.106479	0.0207938	9.95823e-07
P55058	5360	PLTP	Phospholipid transfer protein	—	—	—	—	—	—	-0.0905083	0.017679	1.00099e-06
O75899	9568	GABBR2	Gamma-aminobutyric acid type B receptor subunit 2	—	—	—	-0.157993	0.0309982	1.10754e-06	0.160978	0.0314919	1.03657e-06
Q9BQ50	11219	TREX2	Three prime repair exonuclease 2	—	—	—	—	—	—	0.0562346	0.0110189	1.07536e-06
P78560	8738	CRADD	Death domain-containing protein CRADD	—	—	—	—	—	—	0.103856	0.0203639	1.09198e-06
P60842	1973	EIF4A1	Eukaryotic initiation factor 4A-I	—	—	—	-0.30191	0.053315	8.22744e-08	0.239294	0.0469637	1.11522e-06
Q13291	6504	SLAMF1	Signaling lymphocytic activation molecule	—	—	—	-0.105386	0.0196998	3.53826e-07	0.107426	0.0210856	1.11784e-06
Q99542	4327	MMP19	Matrix metalloproteinase-19	—	—	—	—	—	—	-0.190936	0.0375094	1.1399e-06
P16860	4879	NPPB	Brain natriuretic peptide 32	—	—	—	—	—	—	-0.0695573	0.0137053	1.21911e-06
P11309	5292	PIM1	Serine/threonine-protein kinase pim-1	—	—	—	—	—	—	-0.07256	0.0143102	1.24478e-06
Q15238	5673	PSG5	Pregnancy-specific beta-1-glycoprotein 5	—	—	—	—	—	—	-0.239199	0.0472896	1.31483e-06
P98172	1947	EFNB1	Ephrin-B1	—	—	—	-0.0700163	0.0137217	1.07959e-06	0.0717862	0.0142064	1.34467e-06
P55036	5710	PSMD4	26S proteasome non-ATPase regulatory subunit 4	—	—	—	—	—	—	-0.15029	0.0297512	1.35372e-06
Q9Y4C5	9435	CHST2	Carbohydrate sulfotransferase 2	—	—	—	—	—	—	0.0728963	0.0144412	1.37662e-06
P08476|P09529	3624 3625	INHBA INHBB	Inhibin beta A chain:Inhibin beta B chain heterodimer	—	—	—	—	—	—	-0.073842	0.0146408	1.40248e-06
Q96H15	91937	TIMD4	T-cell immunoglobulin and mucin domain-containing protein 4	—	—	—	—	—	—	-0.0895916	0.0177637	1.40274e-06
Q8TAC9		SCAMP5	Secretory carrier-associated membrane protein 5	—	—	—	—	—	—	0.0460089	0.0091341	1.44346e-06
Q15172	5525	PPP2R5A	Serine/threonine-protein phosphatase 2A 56 kDa regulatory subunit alpha isoform	—	—	—	—	—	—	0.138696	0.027537	1.44552e-06
O15143	10095	ARPC1B	Actin-related protein 2/3 complex subunit 1B	—	—	—	—	—	—	0.284295	0.0564744	1.46272e-06
Q14914	22949	PTGR1	Prostaglandin reductase 1	—	—	—	—	—	—	0.173803	0.0345465	1.48253e-06
Q03431	5745	PTH1R	Parathyroid hormone/parathyroid hormone-related peptide receptor	—	—	—	—	—	—	-0.121678	0.0242629	1.59099e-06
Q9H074	10605	PAIP1	Polyadenylate-binding protein-interacting protein 1	—	—	—	—	—	—	0.0462396	0.00922638	1.61431e-06
P01861		IGHG4	Ig gamma-4, Kappa	—	—	—	—	—	—	0.102592	0.0205716	1.79872e-06
Q8N7C7	378925	RNF148	RING finger protein 148	—	—	—	0.0465106	0.00925985	1.53693e-06	-0.0436026	0.00874935	1.82676e-06
Q8WZ73		RFFL	E3 ubiquitin-protein ligase rififylin	—	—	—	—	—	—	0.110332	0.0221496	1.84539e-06
P09919	1440	CSF3	Granulocyte colony-stimulating factor	—	—	—	-0.131701	0.0253916	7.40811e-07	0.138474	0.027813	1.8653e-06
Q99487	5051	PAFAH2	Platelet-activating factor acetylhydrolase 2, cytoplasmic	—	—	—	-0.132907	0.0211748	4.12648e-09	0.106051	0.0213607	1.983e-06
Q7Z6M3		MILR1	Allergin-1	—	—	—	-0.0557974	0.0112584	2.06002e-06	0.0646957	0.0130595	2.07936e-06
Q9UKW4	10451	VAV3	Guanine nucleotide exchange factor VAV3	—	—	—	—	—	—	-0.140276	0.0283168	2.08055e-06
P68400	1457	CSNK2A1	Casein kinase II subunit alpha	—	—	—	—	—	—	0.120696	0.0243842	2.11737e-06
O14717		TRDMT1	tRNA (cytosine(38)-C(5))-methyltransferase	—	—	—	—	—	—	-0.123646	0.0249877	2.13139e-06
O43699	946	SIGLEC6	Sialic acid-binding Ig-like lectin 6	—	—	—	—	—	—	-0.0819145	0.0165549	2.13346e-06
P01568		IFNA21	Interferon alpha-21	—	—	—	-0.069783	0.0135728	9.08031e-07	0.0805581	0.0162955	2.17538e-06
Q8WY98	56063	TMEM234	Transmembrane protein 234	—	—	—	—	—	—	-0.0563075	0.0113917	2.18243e-06
Q10469	4247	MGAT2	Alpha-1,6-mannosyl-glycoprotein 2-beta-N-acetylglucosaminyltransferase	—	—	—	—	—	—	0.0570251	0.0115383	2.18834e-06
P08476	3624	INHBA	Inhibin beta A chain	-0.267349	0.0439669	1.09211e-08	—	—	—	-0.202126	0.0409101	2.20262e-06
O95388	8840	WISP1	WNT1-inducible-signaling pathway protein 1	—	—	—	—	—	—	0.149692	0.0303006	2.20754e-06
Q13443	8754	ADAM9	Disintegrin and metalloproteinase domain-containing protein 9	—	—	—	—	—	—	-0.234053	0.0473862	2.21678e-06
P17174	2805	GOT1	Aspartate aminotransferase, cytoplasmic	—	—	—	-0.165532	0.0325989	1.20511e-06	0.17651	0.0358177	2.32834e-06
O60256	5636	PRPSAP2	Phosphoribosyl pyrophosphate synthase-associated protein 2	—	—	—	—	—	—	-0.26856	0.0545028	2.33381e-06
P28070	5692	PSMB4	Proteasome subunit beta type-4	—	—	—	-0.159172	0.0304202	6.02991e-07	0.16519	0.0335318	2.34491e-06
Q9BSH5	81932	HDHD3	Haloacid dehalogenase-like hydrolase domain-containing protein 3	—	—	—	—	—	—	-0.169526	0.0344678	2.42768e-06
O00626	6367	CCL22	C-C motif chemokine 22	—	—	—	—	—	—	-0.198185	0.0403445	2.49258e-06
P51452	1845	DUSP3	Dual specificity protein phosphatase 3	—	—	—	-0.350134	0.0631061	1.40987e-07	0.272502	0.0555307	2.5483e-06
Q8NFU4	260436	FDCSP	Follicular dendritic cell secreted peptide	—	—	—	—	—	—	-0.117856	0.0240339	2.58727e-06
Q9UL26	57403	RAB22A	Ras-related protein Rab-22A	—	—	—	—	—	—	0.17975	0.0367393	2.71568e-06
P01375	7124	TNF	Tumor necrosis factor	—	—	—	—	—	—	0.0398134	0.00816245	2.89715e-06
P47736		RAP1GAP	Rap1 GTPase-activating protein 1	—	—	—	—	—	—	0.0793754	0.0163115	3.04345e-06
P08865	3921	RPSA	40S ribosomal protein SA	—	—	—	—	—	—	0.0921951	0.0189497	3.05635e-06
P13995	10797	MTHFD2	Bifunctional methylenetetrahydrofolate dehydrogenase/cyclohydrolase, mitochondrial	—	—	—	—	—	—	-0.235832	0.0484752	3.05972e-06
Q16667	1033	CDKN3	Cyclin-dependent kinase inhibitor 3	—	—	—	—	—	—	-0.0757094	0.0155854	3.15738e-06
P35754	2745	GLRX	Glutaredoxin-1	—	—	—	—	—	—	0.054633	0.0112493	3.17325e-06
P26368		U2AF2	Splicing factor U2AF 65 kDa subunit	—	—	—	-0.145634	0.02785	6.11817e-07	0.136508	0.0281133	3.18593e-06
Q9BX97	83483	PLVAP	Plasmalemma vesicle-associated protein	—	—	—	—	—	—	-0.0934557	0.0192552	3.21487e-06
P60953	998	CDC42	Cell division control protein 42 homolog	—	—	—	—	—	—	0.252073	0.0519552	3.23986e-06
Q7Z601		GPR142	Probable G-protein coupled receptor 142	—	—	—	—	—	—	0.0627279	0.0129332	3.26229e-06
Q9HCE7	57154	SMURF1	E3 ubiquitin-protein ligase SMURF1	—	—	—	—	—	—	-0.0552402	0.011397	3.30777e-06
P41222	5730	PTGDS	Prostaglandin-H2 D-isomerase	—	—	—	-0.115948	0.0230903	1.54585e-06	—	—	—
Q6UXB4	339390	CLEC4G	C-type lectin domain family 4 member G	—	—	—	-0.121875	0.0194845	4.59989e-09	—	—	—
P36222	1116	CHI3L1	Chitinase-3-like protein 1	-0.233075	0.0432676	2.98278e-07	—	—	—	—	—	—
O95841	9068	ANGPTL1	Angiopoietin-related protein 1	—	—	—	0.0748282	0.0140641	4.0421e-07	—	—	—
Q5QGZ9		CLEC12A	C-type lectin domain family 12 member A	—	—	—	0.0762754	0.0156175	2.81891e-06	—	—	—
P78310	1525	CXADR	Coxsackievirus and adenovirus receptor	—	—	—	-0.167911	0.0337755	1.92641e-06	—	—	—
P55291	1013	CDH15	Cadherin-15	—	—	—	0.345814	0.0663155	6.53391e-07	—	—	—
O75427	4034	LRCH4	Leucine-rich repeat and calponin homology domain-containing protein 4	—	—	—	-0.0749476	0.0133634	1.0634e-07	—	—	—
P49902	22978	NT5C2	Cytosolic purine 5'-nucleotidase	—	—	—	-0.159172	0.0327688	3.16132e-06	—	—	—
P42331	9938	ARHGAP25	Rho GTPase-activating protein 25	—	—	—	-0.240844	0.0496676	3.27665e-06	—	—	—
Q9GZV4	56648	EIF5A2	Eukaryotic translation initiation factor 5A-2	—	—	—	-0.131828	0.0269431	2.71277e-06	—	—	—
Q9UKA2	26235	FBXL4	F-box/LRR-repeat protein 4	—	—	—	-0.0748101	0.0151215	2.14086e-06	—	—	—
O60828		PQBP1	Polyglutamine-binding protein 1	—	—	—	-0.0836756	0.0167532	1.7401e-06	—	—	—
Q96A57		TMEM230	Transmembrane protein 230	—	—	—	-0.096779	0.0180728	3.45262e-07	—	—	—
Q9UI08	51466	EVL	Ena/VASP-like protein	—	—	—	-0.146842	0.0260514	9.31022e-08	—	—	—
Q13148	23435	TARDBP	TAR DNA-binding protein 43	—	—	—	-0.119772	0.0211087	7.79808e-08	—	—	—
O00418		EEF2K	Eukaryotic elongation factor 2 kinase	—	—	—	-0.231426	0.0469565	2.32303e-06	—	—	—
Q9H9Q2		COPS7B	COP9 signalosome complex subunit 7b	—	—	—	-0.165159	0.0270285	9.42497e-09	—	—	—
O75351		VPS4B	Vacuolar protein sorting-associated protein 4B	—	—	—	-0.167508	0.0285403	3.06468e-08	—	—	—
Q5VT25	8476	CDC42BPA	Serine/threonine-protein kinase MRCK alpha	—	—	—	-0.336018	0.0651253	8.37063e-07	—	—	—
O00213	322	APBB1	Amyloid beta A4 precursor protein-binding family B member 1	—	—	—	-0.0996482	0.0177218	9.93171e-08	—	—	—
Q6P2E9	23644	EDC4	Enhancer of mRNA-decapping protein 4	—	—	—	-0.09922	0.0200538	2.13687e-06	—	—	—
Q13976	5592	PRKG1	cGMP-dependent protein kinase 1, beta isozyme	—	—	—	-0.118485	0.0175246	3.48435e-10	—	—	—
P41208	1069	CETN2	Centrin-2	—	—	—	-0.157664	0.0305093	8.06908e-07	—	—	—
P43220	2740	GLP1R	Glucagon-like peptide 1 receptor	—	—	—	0.0620898	0.0123774	1.58109e-06	—	—	—
Q9H1C4		UNC93B1	Protein unc-93 homolog B1	—	—	—	-0.125463	0.0254194	2.25135e-06	—	—	—
Q92730		RND1	Rho-related GTP-binding protein Rho6	—	—	—	-0.0782329	0.0157612	1.9931e-06	—	—	—
O95704	10307	APBB3	Amyloid beta A4 precursor protein-binding family B member 3	—	—	—	-0.125064	0.0224791	1.31274e-07	—	—	—
Q9UJ72	11199	ANXA10	Annexin A10	—	—	—	-0.151319	0.0258605	3.34026e-08	—	—	—
O75674		TOM1L1	TOM1-like protein 1	—	—	—	-0.0967879	0.0168053	5.19538e-08	—	—	—
P08476	3624	INHBA	Inhibin beta A chain	-0.233226	0.0355453	9.75707e-10	—	—	—	—	—	—
Q9Y496		KIF3A	Kinesin-like protein KIF3A	—	—	—	-0.114576	0.0223985	1.02005e-06	—	—	—
Q9Y4G6	83660	TLN2	Talin-2	—	—	—	-0.128438	0.0257055	1.72548e-06	—	—	—
Q9BYN0	140809	SRXN1	Sulfiredoxin-1	—	—	—	-0.174868	0.0331457	4.95622e-07	—	—	—
P31751	208	AKT2	RAC-beta serine/threonine-protein kinase	—	—	—	-0.129441	0.0225227	5.50821e-08	—	—	—
Q9H4G4	152007	GLIPR2	Golgi-associated plant pathogenesis-related protein 1	—	—	—	0.0921112	0.0162488	7.99509e-08	—	—	—
P12532	1159	CKMT1A	Creatine kinase U-type, mitochondrial	—	—	—	0.40876	0.0687842	2.14641e-08	—	—	—
O43175	26227	PHGDH	D-3-phosphoglycerate dehydrogenase	—	—	—	-0.0934945	0.0184649	1.28491e-06	—	—	—
O00602	2219	FCN1	Ficolin-1	—	—	—	0.114354	0.0229596	1.84962e-06	—	—	—
Q9BZP6	27159	CHIA	Acidic mammalian chitinase	—	—	—	-0.0879968	0.0168603	6.40224e-07	—	—	—
P49888	6783	SULT1E1	Estrogen sulfotransferase	—	—	—	-0.0490294	0.00897923	2.12447e-07	—	—	—
Q13541	1978	EIF4EBP1	Eukaryotic translation initiation factor 4E-binding protein 1	—	—	—	0.160069	0.0272421	2.96863e-08	—	—	—
P61964	11091	WDR5	WD repeat-containing protein 5	—	—	—	-0.110486	0.0203383	2.41746e-07	—	—	—
Q13616	8454	CUL1	Cullin-1	—	—	—	-0.104231	0.0190129	1.91983e-07	—	—	—
Q8NFX7	29091	STXBP6	Syntaxin-binding protein 6	—	—	—	-0.142575	0.0219056	1.27778e-09	—	—	—
P56377	8905	AP1S2	AP-1 complex subunit sigma-2	—	—	—	-0.0996349	0.0193307	8.57305e-07	—	—	—
Q96JA1	26018	LRIG1	Leucine-rich repeats and immunoglobulin-like domains protein 1	0.0739477	0.0150506	2.48218e-06	—	—	—	—	—	—
O60516	8637	EIF4EBP3	Eukaryotic translation initiation factor 4E-binding protein 3	—	—	—	0.0913078	0.0173841	5.51016e-07	—	—	—
P01112	3265	HRAS	GTPase HRas	—	—	—	-0.094627	0.0187047	1.31008e-06	—	—	—
Q9HAN9		NMNAT1	Nicotinamide/nicotinic acid mononucleotide adenylyltransferase 1	—	—	—	0.0667748	0.0106137	3.8327e-09	—	—	—
Q8TDH9	63915	MUTED	Biogenesis of lysosome-related organelles complex 1 subunit 5	—	—	—	0.0630853	0.0129256	2.85937e-06	—	—	—
P84077	375	ARF1	ADP-ribosylation factor 1	—	—	—	-0.0939498	0.0188958	1.92142e-06	—	—	—
Q9Y4D7	23129	PLXND1	Plexin-D1	—	—	—	-0.0561806	0.0102229	1.80379e-07	—	—	—
P52294	3836	KPNA1	Importin subunit alpha-5	—	—	—	-0.174123	0.0335823	7.46872e-07	—	—	—
P20061	6947	TCN1	Transcobalamin-1	—	—	—	-0.151924	0.0304526	1.78438e-06	—	—	—
P01034	1471	CST3	Cystatin-C	-0.0671322	0.0123379	2.32182e-07	—	—	—	—	—	—
P48745	4856	NOV	Protein NOV homolog	—	—	—	-0.0866155	0.0173903	1.84979e-06	—	—	—
P55008	199	AIF1	Allograft inflammatory factor 1	—	—	—	-0.129905	0.0244295	4.09684e-07	—	—	—
Q16619	1489	CTF1	Cardiotrophin-1	—	—	—	-0.0692579	0.0124714	1.37718e-07	—	—	—
P57087	58494	JAM2	Junctional adhesion molecule B	—	—	—	-0.0936164	0.0180828	7.73803e-07	—	—	—
P35475	3425	IDUA	Alpha-L-iduronidase	—	—	—	-0.109075	0.0201232	2.55604e-07	—	—	—
P53634	1075	CTSC	Dipeptidyl peptidase 1	—	—	—	-0.0618422	0.0112425	1.76048e-07	—	—	—
P49961	953	ENTPD1	Ectonucleoside triphosphate diphosphohydrolase 1	—	—	—	-0.0910343	0.0175937	7.83655e-07	—	—	—
Q96KP4	55748	CNDP2	Cytosolic non-specific dipeptidase	—	—	—	-0.159782	0.030139	4.40794e-07	—	—	—
P05546	3053	SERPIND1	Heparin cofactor 2	—	—	—	-0.0667639	0.0136604	2.77718e-06	—	—	—
P24863|P49336	1024 892	CDK8 CCNC	Cyclin-dependent kinase 8:Cyclin-C complex	—	—	—	-0.153943	0.0280865	1.92962e-07	—	—	—
P48736	5294	PIK3CG	Phosphatidylinositol 4,5-bisphosphate 3-kinase catalytic subunit gamma isoform	—	—	—	-0.246375	0.0450459	2.0367e-07	—	—	—
Q06124	5781	PTPN11	Tyrosine-protein phosphatase non-receptor type 11	—	—	—	-0.290476	0.0449787	1.65241e-09	—	—	—
P01009	5265	SERPINA1	Alpha-1-antitrypsin	—	—	—	0.0785487	0.0141695	1.44209e-07	—	—	—
P29350	5777	PTPN6	Tyrosine-protein phosphatase non-receptor type 6	—	—	—	-0.314318	0.0603521	6.73104e-07	—	—	—
P43652	173	AFM	Afamin	-0.0685886	0.0120053	6.47492e-08	—	—	—	—	—	—
P06576	506	ATP5B	ATP synthase subunit beta, mitochondrial	—	—	—	-0.199566	0.0402916	2.08749e-06	—	—	—
Q07021	708	C1QBP	Complement component 1 Q subcomponent-binding protein, mitochondrial	—	—	—	-0.0849883	0.0167719	1.26275e-06	—	—	—
P04196	3273	HRG	Histidine-rich glycoprotein	—	—	—	0.10353	0.0197093	5.49873e-07	—	—	—
O75815	8412	BCAR3	Breast cancer anti-estrogen resistance protein 3	—	—	—	0.0938685	0.0183715	1.047e-06	—	—	—
Q8WWK9	26586	CKAP2	Cytoskeleton-associated protein 2	—	—	—	-0.117761	0.0242829	3.27065e-06	—	—	—
O00548	28514	DLL1	Delta-like protein 1	—	—	—	0.0532742	0.00868089	8.2719e-09	—	—	—
O14786	8829	NRP1	Neuropilin-1	—	—	—	0.09113	0.0150233	1.17436e-08	—	—	—
P34925	6259	RYK	Tyrosine-protein kinase RYK	—	—	—	-0.102895	0.018631	1.58863e-07	—	—	—
Q8NBM8	78991	PCYOX1L	Prenylcysteine oxidase-like	—	—	—	-0.100758	0.0169102	1.98769e-08	—	—	—
Q96PD5	114770	PGLYRP2	N-acetylmuramoyl-L-alanine amidase	-0.0940338	0.018766	1.6201e-06	—	—	—	—	—	—
P12273	5304	PIP	Prolactin-inducible protein	—	—	—	0.45672	0.0869044	5.4344e-07	—	—	—
O75398	10522	DEAF1	Deformed epidermal autoregulatory factor 1 homolog	—	—	—	-0.116239	0.0197861	2.98247e-08	—	—	—
Q8IW75	145264	SERPINA12	Serpin A12	—	—	—	0.120395	0.0219314	1.8541e-07	—	—	—
Q9BWL3	25912	C1orf43	Uncharacterized protein C1orf43	—	—	—	0.078901	0.0159208	2.06198e-06	—	—	—
Q12983	664	BNIP3	BCL2/adenovirus E1B 19 kDa protein-interacting protein 3	—	—	—	0.0555827	0.0108897	1.07203e-06	—	—	—
Q6P5S2	352999	LEG1	Protein LEG1 homolog	—	—	—	0.463598	0.0793381	3.47211e-08	—	—	—
Q9GZZ8	90070	LACRT	Extracellular glycoprotein lacritin	—	—	—	0.417637	0.0721604	4.53778e-08	—	—	—
P35218	763	CA5A	Carbonic anhydrase 5A, mitochondrial	—	—	—	-0.0694299	0.0131342	4.72601e-07	—	—	—
P78536	6868	ADAM17	Disintegrin and metalloproteinase domain-containing protein 17	—	—	—	0.108656	0.0175589	6.41951e-09	—	—	—
Q8NFZ4	57555	NLGN2	Neuroligin-2	—	—	—	0.0651219	0.0115676	9.62026e-08	—	—	—
P49913	820	CAMP	Cathelicidin antimicrobial peptide	—	—	—	-0.117145	0.0226593	7.99416e-07	—	—	—
Q14126	1829	DSG2	Desmoglein-2	—	—	—	0.110004	0.0196185	1.06973e-07	—	—	—
Q6ZUB0	389761	SPATA31D4	Putative spermatogenesis-associated protein 31D4	—	—	—	0.0555611	0.0107781	8.5433e-07	—	—	—
P27707	1633	DCK	Deoxycytidine kinase	—	—	—	-0.0626469	0.0123786	1.29898e-06	—	—	—
Q9GZT9	54583	EGLN1	Egl nine homolog 1	—	—	—	-0.108396	0.0212102	1.04205e-06	—	—	—
P25815	6286	S100P	Protein S100-P	—	—	—	-0.149399	0.029713	1.5019e-06	—	—	—
Q9UK28	25789	TMEM59L	Transmembrane protein 59-like	—	—	—	-0.12474	0.0256461	3.07436e-06	—	—	—
Q7Z408	114784	CSMD2	CUB and sushi domain-containing protein 2	—	—	—	-0.121663	0.0247004	2.35322e-06	—	—	—
1 Mean difference indicates differences in plasma protein levels at the end of the intervention period for the compared diets. Positive mean difference indicates that the protein levels were higher than the reference diet, whereas negative mean difference indicates that the protein levels were lower than the reference diet. Proteins were considered significant at the Bonferroni threshold (0.05/49…
